# Supplementary material for: Improvement in gait stability in older adults after ten sessions of standing balance training
Source: PLoS One. 2022 Jul 27;17(7):e0242115. doi: 10.1371/journal.pone.0242115 (PMC9328559; doi:10.1371/journal.pone.0242115)
Supplement: S3 File — (CSV) [file pone.0242115.s003.csv]

Test score:	Beam walking		Mean error ML foot placement [cm]
Code	Pre	Post1	Post2
A1	not complete	not complete	not complete
A2	1.01	1.34	0.17
A3	1.59	1.17	1.1
A4	1.26	1.07	0.76
A5	1.88	3.15	7.11
A6	1.15	1.31	2.17
A7	2.68	2.55	1.91
A8	1.76	1.3	1.45
B1	0.64	0.62	0.65
B2	0.59	0.49	0.19
B3	1.58	2.39	drop out
B4	5.75	6.55	6.11
B5	1.86	2.5	2.2
B6	1.24	0.52	0.86
C1	0.39	1.08	0.78
C2	2.49	2.56	3.33
C3	1.1	1.58	1.29
C4	0.4	0.28	0.71
C5	drop out	drop out	drop out
C6	3.25	3.07	1.49
D1	4.4	3.7	drop out
D2	1.88	2.62	0.55
D3	1.5	0.84	0.92
D4
D5	1.66	2.09	1.18
D6	0.46	1.69	0.58
