# Supplementary material for: Improvement in gait stability in older adults after ten sessions of standing balance training
Source: PLoS One. 2022 Jul 27;17(7):e0242115. doi: 10.1371/journal.pone.0242115 (PMC9328559; doi:10.1371/journal.pone.0242115)
Supplement: S4 File — (CSV) [file pone.0242115.s004.csv]

Prebeam excCOM ML	Prebeam VARCOM ML	Prebeam vCOM ML	Prebeam VARvCOM ML	Prebeam LDE ML	Prebeam LDE AP	Prebeam LDE Y	Post1beam excCOM ML	Post1beam VARCOM ML	Post1beam vCOM ML	Post1beam VARvCOM ML	Post1beam LDE ML	Post1beam LDE AP	Post1beam LDE Y	Post2beam excCOM ML	Post2beam VARCOM ML	Post2beam vCOM ML	Post2beam VARvCOM ML	Post2beam LDE ML	Post2beam LDE AP	Post2beam LDE Y	Prenorm excCOM ML	Prenorm VARCOM ML	Prenorm vCOM ML	Prenorm VARvCOM ML	Prenorm LDE ML	Prenorm LDE AP	Prenorm LDE Y	Post1norm excCOM ML	Post1norm VARCOM ML	Post1norm vCOM ML	Post1norm VARvCOM ML	Post1norm LDE ML	Post1norm LDE AP	Post1norm LDE Y	Post2norm excCOM ML	Post2norm VARCOM ML	Post2norm vCOM ML	Post2norm VARvCOM ML	Post2norm LDE ML	Post2norm LDE AP	Post2norm LDE Y
0.022512	0.0087474	0.15669	0.034345	1.9908	3.0434	2.182	0.019442	0.0067171	0.14846	0.034397	2.0742	3.074	2.0081	0.019776	0.0095048	0.12566	0.04346	2.3025	2.9539	2.2067	0.0377	0.0064317	0.26634	0.026874	2.4319	3.0125	2.3856	0.040558	0.0069938	0.27171	0.03065	2.3579	3.0472	2.2259	0.03312	0.0070455	0.22965	0.030736	2.6864	2.924	2.2729
0.035088	0.014866	0.2181	0.066554	2.4332	2.7944	2.5926	0.030804	0.010928	0.22607	0.050825	2.5198	2.7906	2.1814	0.029488	0.010299	0.22128	0.048731	2.3405	2.9335	2.4359	0.068964	0.0076211	0.41665	0.028613	2.4697	2.9719	2.1299	0.073258	0.0086702	0.41341	0.026241	2.6863	2.8969	2.1231	0.0702	0.0082631	0.41684	0.027651	2.6724	3.13	2.3646
0.028532	0.010981	0.17314	0.043262	1.997	3.0676	2.1444	0.026521	0.010647	0.16356	0.038901	2.0032	2.9353	1.9882	0.027011	0.011289	0.16453	0.043893	2.0254	3.065	1.9955	0.049398	0.010929	0.28389	0.033411	2.1442	3.1248	2.1053	0.046291	0.010425	0.26739	0.037883	2.0995	3.0057	2.0364	0.046891	0.010951	0.2617	0.041919	2.1662	3.1937	2.0974
0.025956	0.0080977	0.19879	0.042253	1.8987	2.9288	2.0016	0.026233	0.0090016	0.1991	0.043584	1.8034	2.941	2.0663	0.02248	0.0075537	0.16054	0.042579	2.2148	3.044	2.0418	0.043567	0.0079576	0.31514	0.034604	2.1765	2.91	2.0874	0.043017	0.0077638	0.31711	0.041625	2.046	3.0909	2.1662	0.041675	0.010621	0.28448	0.06634	2.2512	3.1081	2.2245
0.03453	0.015672	0.20348	0.04727	2.2027	2.9474	2.4429	0.030313	0.015237	0.17753	0.055619	2.3278	3.01	2.418	0.031065	0.010416	0.21581	0.036576	2.0223	2.8762	2.3427	0.050031	0.010499	0.30169	0.039519	2.3878	2.9938	2.2528	0.049781	0.010449	0.28416	0.040045	2.4153	3.114	2.3747	0.045299	0.0090763	0.29471	0.037141	2.1124	3.0495	2.1356
0.04949	0.021857	0.37419	0.090089	2.1233	2.3984	2.393	0.042962	0.01247	0.36481	0.055695	1.9757	2.2522	2.2473	0.039916	0.013479	0.3265	0.067046	1.9798	2.1044	2.2663	0.09271	0.017787	0.55904	0.10664	2.1448	2.4467	1.9823	0.083457	0.01164	0.52295	0.053623	2.1972	2.6285	2.0637	0.09441	0.010101	0.57118	0.046067	2.048	2.0708	1.9876
0.036153	0.015976	0.24003	0.073241	2.2833	3.2239	2.1718	0.032068	0.011693	0.22216	0.045093	2.1969	3.0538	2.121	0.037819	0.018208	0.25453	0.06761	2.4586	3.45	2.4206	0.059657	0.010051	0.39003	0.044096	2.6352	3.311	2.2187	0.048895	0.011259	0.32164	0.045049	2.5914	3.1912	2.0748	0.061581	0.011669	0.38661	0.042659	2.7535	3.3077	2.2206
0.025141	0.010602	0.20663	0.055811	2.0728	2.8761	2.1489	0.024389	0.011161	0.18229	0.049831	2.1386	2.9819	2.1442	0.024615	0.013529	0.17493	0.052411	2.0123	3.0121	2.1122	0.042705	0.0070505	0.3366	0.037685	2.2061	2.8891	2.1724	0.041033	0.0069123	0.31662	0.032594	2.0486	2.8413	2.0563	0.044904	0.0069437	0.34297	0.031188	1.8197	2.9077	1.9932
0.024808	0.0090598	0.16579	0.04238	2.4678	3.394	2.3778	0.020403	0.0084475	0.15193	0.03581	2.2797	3.4736	2.2194	0.018209	0.0095135	0.15028	0.038146	2.2617	3.4501	2.0909	0.04385	0.0077879	0.30746	0.032272	2.5274	3.2947	2.0872	0.044905	0.0072118	0.30087	0.029107	2.523	3.2312	2.0641	0.039218	0.0062146	0.3096	0.027379	2.4867	3.3933	1.9048
0.043857	0.016041	0.36864	0.073236	2.204	3.2074	2.4993	0.044091	0.013389	0.37655	0.064341	2.1349	3.0536	2.4144	0.04323	0.015209	0.36191	0.077534	2.1739	3.0232	2.6117	0.062144	0.012866	0.43686	0.045924	2.4144	3.181	2.1561	0.063505	0.011267	0.47568	0.048032	2.3129	3.0518	2.2596	0.060453	0.012243	0.49455	0.061279	1.4941	2.2404	2.0363
0.038339	0.011705	0.21295	0.045674	2.1065	3.094	2.3177	0.040436	0.011594	0.23084	0.045054	2.2518	3.1082	2.3502	0.042471	0.010977	0.24008	0.049067	2.1279	3.0931	2.1991	0.063407	0.0085155	0.34079	0.034471	2.3069	3.1602	2.3777	0.049407	0.023414	0.26387	0.12303	2.5696	3.5083	2.6156	0.057336	0.016582	0.31276	0.086624	2.4834	3.4329	2.5178
0.02583	0.010603	0.24184	0.069065	1.7718	2.8221	2.3341	0.031738	0.017213	0.20961	0.08832	2.0425	3.3354	2.5218	0.030496	0.012696	0.25242	0.073827	1.8555	2.8662	2.4631	0.031803	0.011023	0.29675	0.04971	1.876	2.7557	2.2878	0.040597	0.011658	0.30605	0.049926	2.1517	3.1044	2.2559	0.033487	0.010357	0.31015	0.058718	1.8505	2.6175	2.1581
0.022651	0.012104	0.16217	0.045724	1.678	2.6444	2.1739	0.020273	0.008896	0.15964	0.047409	1.5604	2.3638	1.8558	0.026817	0.01179	0.17978	0.04721	1.636	2.8601	2.3358	0.044352	0.0096401	0.26325	0.031385	2.2555	2.9768	2.3275	0.039479	0.0084839	0.2372	0.032633	1.9669	2.8857	2.2161	0.033366	0.0092911	0.22662	0.03189	1.6966	2.8624	2.4099
0.028909	0.011074	0.22008	0.052913	2.0586	3.0703	2.0597	0.032587	0.011003	0.22797	0.04357	2.3112	2.4903	2.0799	0.033161	0.0094036	0.24857	0.044186	2.183	2.961	2.1701	0.049598	0.0099884	0.32271	0.033758	2.5464	3.1698	2.1078	0.051704	0.011051	0.3242	0.046421	2.6994	2.4277	2.2728	0.051735	0.01123	0.36209	0.035458	2.4275	3.1296	2.1417
0.034718	0.016522	0.17417	0.0511	2.0328	3.2673	2.4541	0.033113	0.018147	0.17657	0.057012	2.0628	3.2544	2.4853	0.030072	0.016059	0.14339	0.049155	2.3774	3.3422	2.3068	0.068885	0.015384	0.37472	0.063572	2.3825	3.227	2.4704	0.071841	0.016857	0.37914	0.060944	2.4823	3.2175	2.6331	0.054974	0.029501	0.28029	0.1528	2.9034	3.6038	2.7962
0.016945	0.0074958	0.12611	0.031218	2.2683	3.0338	1.897	0.015436	0.0063594	0.11481	0.028211	2.2293	2.9257	1.9187	0.014403	0.0058906	0.12219	0.030453	2.2607	2.9558	1.9061	0.028564	0.0062354	0.19048	0.025562	2.3623	2.9564	2.0602	0.031805	0.0062702	0.20824	0.023986	2.2754	2.875	2.0091	0.028676	0.0064834	0.20563	0.026299	2.3997	2.7915	1.9056
0.032791	0.007337	0.20023	0.030801	2.3416	2.9186	2.2302	0.030622	0.0070885	0.20875	0.029684	1.8502	2.597	2.2065	0.018855	0.0066323	0.12443	0.025959	2.1724	2.8519	2.1304	0.040811	0.0086938	0.26544	0.03019	2.3054	2.7269	2.1251	0.034035	0.0071602	0.23308	0.029141	1.7836	2.581	2.0233	0.032859	0.0072304	0.20156	0.024288	2.2419	2.7359	2.1305
0.031676	0.01039	0.31066	0.05744	1.5691	2.8131	1.9242	0.038621	0.011474	0.3402	0.046995	1.9379	3.0075	1.8508	0.055906	0.025506	0.34151	0.095813	2.6309	3.2706	2.4018	0.056872	0.0098655	0.44837	0.045124	1.8012	2.787	1.7748	0.052553	0.009935	0.43472	0.043704	2.0006	2.9089	1.7828	0.048693	0.0089427	0.40935	0.042853	2.0765	2.6278	1.91
0.029732	0.008822	0.18475	0.035712	2.4417	3.0063	1.9653	0.024434	0.0081524	0.15792	0.031886	2.2848	2.945	2.0816	0.024782	0.011201	0.15354	0.044553	2.4884	3.2449	2.1139	0.043159	0.0097397	0.2429	0.031527	2.4349	2.9843	2.1174	0.04712	0.0091431	0.25912	0.034235	2.6338	3.024	2.0776	0.039042	0.0075742	0.22502	0.032387	2.6494	3.1668	2.0771
0.034082	0.010591	0.23455	0.048926	1.9516	2.9634	2.1989	0.03302	0.0086831	0.21397	0.035955	2.1715	2.864	2.0905	0.029119	0.0093735	0.1958	0.035803	2.1744	2.8622	2.1199	0.062458	0.0085326	0.40116	0.033067	2.1211	2.8674	2.0061	0.057113	0.011279	0.35824	0.033582	2.4151	2.8047	2.0184	0.056417	0.0096859	0.37176	0.036479	2.4854	2.707	2.0306
0.021091	0.0085355	0.1599	0.03809	2.3268	2.902	2.3769	0.020132	0.008084	0.15845	0.040331	2.1891	2.9581	2.3505	0.024594	0.010494	0.19251	0.054037	2.3799	3.0175	2.1965	0.044263	0.010178	0.29451	0.035702	2.6946	3.0875	2.4016	0.042854	0.0091833	0.3239	0.037584	2.7385	3.0787	2.5638	0.042831	0.0090143	0.32139	0.026191	2.3871	2.7908	2.1451
